# Supplementary material for: Comparative Genomics Provides Insights Into the Marine Adaptation in Sponge-Derived Kocuria flava S43
Source: Front Microbiol. 2018 Jun 8;9:1257. doi: 10.3389/fmicb.2018.01257 (PMC6002675; doi:10.3389/fmicb.2018.01257)
Supplement: TABLE S1 — The functional annotation of the unique ORFs in the K. flava S43 genome. [file Table_1.XLSX]

## Sheet: Sheet1
		K. flava S43-unique genes in Subsystem (65 genes)
Presence	Category	Subcategory	Subsystem	Role	Organism A (K. flava S43)
A	Amino Acids and Derivatives	Alanine, serine, and glycine	Glycine and Serine Utilization	D-serine/D-alanine/glycine transporter	fig|6666666.196266.peg.1383</a>
A	Amino Acids and Derivatives	Arginine; urea cycle, polyamines	Arginine Biosynthesis -- gjo	N-succinyl-L,L-diaminopimelate desuccinylase (EC 3.5.1.18)	fig|6666666.196266.peg.1863</a>
A	Amino Acids and Derivatives	Arginine; urea cycle, polyamines	Urea carboxylase and Allophanate hydrolase cluster	Urea carboxylase (EC 6.3.4.6) without Allophanate hydrolase 2 domains	fig|6666666.196266.peg.397</a>
A	Amino Acids and Derivatives	Aromatic amino acids and derivatives	Common Pathway For Synthesis of Aromatic Compounds (DAHP synthase to chorismate)	Shikimate 5-dehydrogenase I gamma (EC 1.1.1.25)	fig|6666666.196266.peg.1270</a>
A	Amino Acids and Derivatives	Proline and 4-hydroxyproline	Proline, 4-hydroxyproline uptake and utilization	Ketoglutarate semialdehyde dehydrogenase (EC 1.2.1.26)	fig|6666666.196266.peg.1051</a>
A	Carbohydrates	Central carbohydrate metabolism	Pyruvate Alanine Serine Interconversions	L-alanine:glyoxylate aminotransferase (EC 2.6.1.44)	fig|6666666.196266.peg.1368</a>
A	Carbohydrates	Di- and oligosaccharides	Lactose and Galactose Uptake and Utilization	Tagatose-6-phosphate kinase (EC 2.7.1.144)	fig|6666666.196266.peg.2958</a>
A	Carbohydrates	Monosaccharides	D-galactarate, D-glucarate and D-glycerate catabolism	5-dehydro-4-deoxyglucarate dehydratase (EC 4.2.1.41)	fig|6666666.196266.peg.1052</a>
A	Carbohydrates	Monosaccharides	D-galactarate, D-glucarate and D-glycerate catabolism	Glucarate dehydratase (EC 4.2.1.40)	fig|6666666.196266.peg.1050</a>
A	Carbohydrates	Monosaccharides	Xylose utilization	Xylose isomerase (EC 5.3.1.5)	fig|6666666.196266.peg.963</a>
A	Carbohydrates	Monosaccharides	Xylose utilization	Xylulose kinase (EC 2.7.1.17)	fig|6666666.196266.peg.926</a>, fig|6666666.196266.peg.964</a>
A	Cell Wall and Capsule	Capsular and extracellular polysacchrides	Lipid-linked oligosaccharide synthesis related cluster	Cytoplasmic membrane protein FsxA	fig|6666666.196266.peg.641</a>, fig|6666666.196266.peg.1208</a>
A	Cell Wall and Capsule	Capsular and extracellular polysacchrides	Polysaccharide deacetylases	Peptidoglycan N-acetylglucosamine deacetylase (EC 3.5.1.-)	fig|6666666.196266.peg.1233</a>, fig|6666666.196266.peg.2403</a>
A	Cell Wall and Capsule	Gram-Positive cell wall components	Teichoic and lipoteichoic acids biosynthesis	N-acetylmannosaminyltransferase (EC 2.4.1.187)	fig|6666666.196266.peg.2939</a>, fig|6666666.196266.peg.2963</a>
A	Clustering-based subsystems	no subcategory	Bacterial RNA-metabolizing Zn-dependent hydrolases	Cytochrome d ubiquinol oxidase subunit II (EC 1.10.3.-)	fig|6666666.196266.peg.1199</a>
A	Clustering-based subsystems	no subcategory	LSU ribosomal proteins cluster	Preprotein translocase subunit SecE (TC 3.A.5.1.1)	fig|6666666.196266.peg.1700</a>
A	Clustering-based subsystems	no subcategory	RNA modification cluster	LSU ribosomal protein L34p	fig|6666666.196266.peg.723</a>
A	Cofactors, Vitamins, Prosthetic Groups, Pigments	Pyridoxine	Pyridoxin (Vitamin B6) Biosynthesis	4-hydroxythreonine-4-phosphate dehydrogenase (EC 1.1.1.262)	fig|6666666.196266.peg.919</a>
A	DNA Metabolism	no subcategory	Restriction-Modification System	Type III restriction-modification system methylation subunit (EC 2.1.1.72)	fig|6666666.196266.peg.1825</a>
A	Membrane Transport	ABC transporters	ABC transporter oligopeptide (TC 3.A.1.5.1)	Oligopeptide transport ATP-binding protein OppD (TC 3.A.1.5.1)	fig|6666666.196266.peg.207</a>
A	Membrane Transport	Cation transporters	Magnesium transport	Mg(2+) transport ATPase, P-type (EC 3.6.3.2)	fig|6666666.196266.peg.1067</a>, fig|6666666.196266.peg.1068</a>
A	Membrane Transport	Protein secretion system, Type II	Widespread colonization island	Similar to TadZ/CpaE, associated with Flp pilus assembly	fig|6666666.196266.peg.1550</a>
A	Metabolism of Aromatic Compounds	Metabolism of central aromatic intermediates	Salicylate and gentisate catabolism	Fumarylacetoacetase (EC 3.7.1.2)	fig|6666666.196266.peg.959</a>
A	Metabolism of Aromatic Compounds	Metabolism of central aromatic intermediates	Salicylate and gentisate catabolism	salicylate esterase	fig|6666666.196266.peg.752</a>
A	Metabolism of Aromatic Compounds	no subcategory	Aromatic Amin Catabolism	Monoamine oxidase (1.4.3.4)	fig|6666666.196266.peg.839</a>
A	Metabolism of Aromatic Compounds	no subcategory	Gentisate degradation	Putative n-hydroxybenzoate hydroxylase	fig|6666666.196266.peg.958</a>
A	Miscellaneous	Plant-Prokaryote DOE project	Iron-sulfur cluster assembly	Ferritin-like protein 2	fig|6666666.196266.peg.889</a>, fig|6666666.196266.peg.2397</a>, fig|6666666.196266.peg.2398</a>
A	Miscellaneous	no subcategory	Aromatic dioxygenase mess	Aromatic-ring-hydroxylating dioxygenase, beta subunit	fig|6666666.196266.peg.748</a>
A	Miscellaneous	no subcategory	DedA family of inner membrane proteins	DedA protein	fig|6666666.196266.peg.2377</a>
A	Miscellaneous	no subcategory	Dioxygenases (EC 1.14.12.-)	Phthalate 3,4-dioxygenase alpha subunit	fig|6666666.196266.peg.747</a>
A	Nucleosides and Nucleotides	Detoxification	Nudix proteins (nucleoside triphosphate hydrolases)	Nudix hydrolase family protein PA3470	fig|6666666.196266.peg.3145</a>
A	Nucleosides and Nucleotides	Purines	GMP synthase	GMP synthase [glutamine-hydrolyzing], ATP pyrophosphatase subunit (EC 6.3.5.2)	fig|6666666.196266.peg.1799</a>
A	Nucleosides and Nucleotides	Purines	GMP synthase	GMP synthase [glutamine-hydrolyzing], amidotransferase subunit (EC 6.3.5.2)	fig|6666666.196266.peg.1799</a>
A	Phages, Prophages, Transposable elements, Plasmids	Phages, Prophages	Phage tail fiber proteins	Phage tail fiber protein	fig|6666666.196266.peg.2694</a>
A	Protein Metabolism	Protein biosynthesis	tRNA aminoacylation, Lys	Lysyl-tRNA synthetase (class II) related protein found fused to membrane protein	fig|6666666.196266.peg.2371</a>
A	RNA Metabolism	RNA processing and modification	RNA processing and degradation, bacterial	Ribonuclease E (EC 3.1.26.12)	fig|6666666.196266.peg.1923</a>
A	RNA Metabolism	Transcription	Transcription initiation, bacterial sigma factors	RNA polymerase sigma-70 factor	fig|6666666.196266.peg.1328</a>
A	RNA Metabolism	Transcription	Transcription initiation, bacterial sigma factors	Serine protease precursor MucD/AlgY associated with sigma factor RpoE	fig|6666666.196266.peg.1577</a>
A	Respiration	Electron accepting reactions	Anaerobic respiratory reductases	Vanillate O-demethylase oxidoreductase (EC 1.14.13.-)	fig|6666666.196266.peg.1006</a>
A	Respiration	Electron accepting reactions	Terminal cytochrome d ubiquinol oxidases	Cytochrome d ubiquinol oxidase subunit I (EC 1.10.3.-)	fig|6666666.196266.peg.1198</a>
A	Respiration	Electron accepting reactions	Terminal cytochrome d ubiquinol oxidases	Transport ATP-binding protein CydCD	fig|6666666.196266.peg.1200</a>
A	Respiration	Electron donating reactions	Respiratory Complex I	NAD(P)H-quinone oxidoreductase chain J (EC 1.6.5.2)	fig|6666666.196266.peg.616</a>
A	Respiration	Electron donating reactions	Respiratory Complex I	NADH ubiquinone oxidoreductase chain A (EC 1.6.5.3)	fig|6666666.196266.peg.619</a>
A	Respiration	Electron donating reactions	Respiratory Complex I	NADH-ubiquinone oxidoreductase chain H (EC 1.6.5.3)	fig|6666666.196266.peg.617</a>
A	Respiration	Electron donating reactions	Respiratory Complex I	NADH-ubiquinone oxidoreductase chain K (EC 1.6.5.3)	fig|6666666.196266.peg.615</a>
A	Respiration	Electron donating reactions	Respiratory Complex I	NADH-ubiquinone oxidoreductase chain L (EC 1.6.5.3)	fig|6666666.196266.peg.614</a>
A	Respiration	Electron donating reactions	Respiratory Complex I	NADH-ubiquinone oxidoreductase chain M (EC 1.6.5.3)	fig|6666666.196266.peg.613</a>
A	Respiration	Electron donating reactions	Respiratory Complex I	NADH-ubiquinone oxidoreductase chain N (EC 1.6.5.3)	fig|6666666.196266.peg.612</a>
A	Respiration	no subcategory	Biogenesis of c-type cytochromes	Periplasmic thiol:disulfide interchange protein DsbA	fig|6666666.196266.peg.1217</a>, fig|6666666.196266.peg.1246</a>
A	Stress Response	Osmotic stress	Osmoregulation	Aquaporin Z	fig|6666666.196266.peg.1201</a>
A	Stress Response	Osmotic stress	Synthesis of osmoregulated periplasmic glucans	OpgC protein	fig|6666666.196266.peg.2816</a>
A	Stress Response	Oxidative stress	Glutaredoxins	Cell wall endopeptidase, family M23/M37	fig|6666666.196266.peg.330</a>
A	Stress Response	no subcategory	SigmaB stress responce regulation	Anti-sigma B factor antagonist RsbV	fig|6666666.196266.peg.27</a>
A	Stress Response	no subcategory	SigmaB stress responce regulation	Serine-protein kinase RsbW (EC 2.7.11.1)	fig|6666666.196266.peg.28</a>
A	Stress Response	no subcategory	Universal stress protein family	Universal stress protein family 4	fig|6666666.196266.peg.2426</a>
A	Virulence, Disease and Defense	Resistance to antibiotics and toxic compounds	Beta-lactamase	Beta-lactamase class C and other penicillin binding proteins	fig|6666666.196266.peg.2547</a>
A	Virulence, Disease and Defense	Resistance to antibiotics and toxic compounds	Mercuric reductase	PF00070 family, FAD-dependent NAD(P)-disulphide oxidoreductase	fig|6666666.196266.peg.1183</a>

## Sheet: Sheet2
K. flava S43-unique genes not in Subsystem (69 genes)
Feature ID	Function
fig|6666666.196266.peg.150	Methyltransferase type 12
fig|6666666.196266.peg.151	Acyl-CoA dehydrogenase/oxidase domain protein
fig|6666666.196266.peg.349	Oxygen-insensitive NADPH nitroreductase (EC 1.-.-.-)
fig|6666666.196266.peg.351	SAM-dependent methyltransferases
fig|6666666.196266.peg.378	periplasmic binding protein
fig|6666666.196266.peg.419	oxidoreductase, short-chain dehydrogenase/reductase family
fig|6666666.196266.peg.507	COG0591: Na+/proline symporter
fig|6666666.196266.peg.509	2,4-dihydroxyhept-2-ene-1,7-dioic acid aldolase (EC 4.1.2.-)
fig|6666666.196266.peg.636	Transposase for IS3510b
fig|6666666.196266.peg.649	BNR/Asp-box repeat domain protein
fig|6666666.196266.peg.740	drug resistance transporter, EmrB-QacA subfamily subfamily
fig|6666666.196266.peg.749	phthalate 3,4-dioxygenase ferredoxin subunit
fig|6666666.196266.peg.756	TraA-like protein
fig|6666666.196266.peg.805	permease, major facilitator superfamily, putative
fig|6666666.196266.peg.822	Rhodanese domain protein
fig|6666666.196266.peg.870	Drug resistance transporter EmrB/QacA subfamily
fig|6666666.196266.peg.886	DNA/RNA helicase of DEAD/DEAH box family
fig|6666666.196266.peg.896	IstB domain protein ATP-binding protein
fig|6666666.196266.peg.918	Predicted pyridoxine biosynthesis protein (probably from glycolaldehide)
fig|6666666.196266.peg.923	Ribitol/Xylitol/Arabitol transporter, MFS superfamily
fig|6666666.196266.peg.924	Xylitol dehydrogenase (EC 1.1.1.9)
fig|6666666.196266.peg.925	Transcriptional regulator of various polyols utilization, AraC family
fig|6666666.196266.peg.939	LysE-family efflux protein
fig|6666666.196266.peg.962	Bll6428 protein
fig|6666666.196266.peg.970	transcriptional regulator, ROK family protein
fig|6666666.196266.peg.980	Multiple sugar ABC transporter, membrane-spanning permease protein MsmG
fig|6666666.196266.peg.981	Multiple sugar ABC transporter, membrane-spanning permease protein MsmF
fig|6666666.196266.peg.992	COLlagen
fig|6666666.196266.peg.1006	Flavodoxin reductases (ferredoxin-NADPH reductases) family 1; Vanillate O-demethylase oxidoreductase (EC 1.14.13.-)
fig|6666666.196266.peg.1007	vannilate transporter VanK
fig|6666666.196266.peg.1038	Oxalate/formate antiporter
fig|6666666.196266.peg.1059	Glycoprotein gp2
fig|6666666.196266.peg.1060	Myeloperoxidase, thyroid peroxidase, cyclooxygenase catalytic domain
fig|6666666.196266.peg.1110	Manganese ABC transporter, ATP-binding protein SitB
fig|6666666.196266.peg.1146	Probable glutathione S-transferase-related transmembrane protein (EC 2.5.1.18)
fig|6666666.196266.peg.1219	Vitamin K epoxide reductase
fig|6666666.196266.peg.1231	Vitamin K epoxide reductase
fig|6666666.196266.peg.1232	Chitinase (EC 3.2.1.14)
fig|6666666.196266.peg.1248	Vitamin K epoxide reductase
fig|6666666.196266.peg.1464	HAD-superfamily hydrolase subfamily IA, variant 3
fig|6666666.196266.peg.1548	peptidase A24A, prepilin type IV
fig|6666666.196266.peg.1627	Sodium/proline symporter
fig|6666666.196266.peg.1628	Sodium/proline symporter
fig|6666666.196266.peg.1644	2-heptaprenyl-1,4-naphthoquinone methyltransferase MenG (EC 2.1.1.163)
fig|6666666.196266.peg.1654	Flagellar hook-length control protein FliK
fig|6666666.196266.peg.1673	glycosyl transferase, group 1 family protein
fig|6666666.196266.peg.1675	COG1132: ABC-type multidrug transport system, ATPase and permease components
fig|6666666.196266.peg.1846	LigA
fig|6666666.196266.peg.1864	glutamate permease
fig|6666666.196266.peg.2045	Proteins containing SET domain
fig|6666666.196266.peg.2055	Mlr3270 protein
fig|6666666.196266.peg.2163	Probable calcium binding hemolysin
fig|6666666.196266.peg.2175	13E12 repeat family protein
fig|6666666.196266.peg.2357	probable antigen 85 complex protein
fig|6666666.196266.peg.2366	glycosyltransferase( EC:2.4.- )
fig|6666666.196266.peg.2401	Protocatechuate dioxygenase
fig|6666666.196266.peg.2402	Sporulation protein and related proteins
fig|6666666.196266.peg.2404	Chitinase (EC 3.2.1.14)
fig|6666666.196266.peg.2415	Aerobic C4-dicarboxylate transporter for fumarate, L-malate, D-malate, succunate
fig|6666666.196266.peg.2423	amine oxidase
fig|6666666.196266.peg.2425	sodium/alanine symporter family protein
fig|6666666.196266.peg.2487	Substrate-binding region of ABC-type glycine betaine transport system
fig|6666666.196266.peg.2498	PhnB protein; putative DNA binding 3-demethylubiquinone-9 3-methyltransferase domain protein
fig|6666666.196266.peg.2558	Prophage Lp2 protein 6
fig|6666666.196266.peg.2818	Beta-mannanase-like protein
fig|6666666.196266.peg.2884	Assimilatory nitrate reductase large subunit (EC 1.7.99.4)
fig|6666666.196266.peg.3071	Nucleoside ABC transporter, permease protein 2
fig|6666666.196266.peg.3072	Nucleoside ABC transporter, permease protein 1
fig|6666666.196266.peg.3161	Acetyltransferase, GNAT family
